# Supplementary material for: DST-3, a Novel Modified Cryptotanshinone, Protects Against Pulmonary Fibrosis via Inhibiting STAT3/Smad Signaling Pathway and Improves Bioavailability
Source: Pharmaceutics. 2025 Oct 8;17(10):1307. doi: 10.3390/pharmaceutics17101307 (PMC12566936; doi:10.3390/pharmaceutics17101307)
Supplement: Supplementary file 1 [file pharmaceutics-17-01307-s001.zip]

Archive with 3 entries (3 files):
- Supplement Material S1 - compound DST-3.pdf
- Supplement Material S2 - Antibody.pdf
- Supplement Material S3 - Validation of methodology.pdf
